# Supplementary material for: Data on foliar nutrient concentration of invasive plants in the recipient habitat and their native habitat
Source: Data Brief. 2019 Jun 27;25:104201. doi: 10.1016/j.dib.2019.104201 (PMC6712432; doi:10.1016/j.dib.2019.104201)
Supplement: Multimedia component 1 [file mmc1.xlsx]

## Sheet: Sheet1
		Leaf nutrient concentration (mg/g of dry leaf tissue)
Habitat	Site No	Ca	Fe	Mg	K	Mn	Zn	Phosphorus	Nitrogen %	C%	C:N
Recipient	Site 1	5.9091	0.2203	2.3641	22.9806	0.1136	0.0891	4.1805	3.0058	41.756	13.8918
Recipient	Site 1	5.6328	0.2081	2.2162	22.9613	0.1432	0.0792	4.6933	3.5915	41.3602	11.5161
Recipient	Site 1	5.7264	0.2272	2.3011	24.5633	0.1143	0.1132	3.5426	3.2122	42.1339	13.1168
Recipient	Site 1	5.5235	0.2726	2.4208	22.4155	0.1394	0.1005	4.6419	3.1617	43.4723	13.7497
Recipient	Site 1	5.6017	0.2028	2.2661	25.6396	0.1109	0.1043	4.7336	3.5293	42.9842	12.1792
Recipient	Site 1	6.0146	0.1853	2.1254	22.6908	0.1183	0.0893	3.7102	3.6109	42.3691	11.7337
Recipient	Site 2	7.7418	0.1506	1.8643	21.3633	0.1113	0.1136	2.1103	3.0396	42.3658	13.938
Recipient	Site 2	6.9872	0.1345	2.0644	19.6621	0.0933	0.0932	2.0502	3.1103	41.0029	13.1829
Recipient	Site 2	7.3905	0.1631	1.9931	20.4703	0.1222	0.1003	1.3613	2.0502	44.3459	21.63
Recipient	Site 2	7.2356	0.1412	1.9936	20.9295	0.0895	0.0699	2.2633	3.3611	42.0236	12.5029
Recipient	Site 2	7.4139	0.1573	2.0015	19.4986	0.1066	0.0919	1.7908	2.2633	44.759	19.776
Recipient	Site 2	7.4629	0.1238	2.0363	21.0334	0.1008	0.0954	2.3417	2.7908	43.6053	15.6247
Recipient	Site 3	5.3246	0.1206	2.6831	18.7224	0.0844	0.0824	3.4903	3.4633	41.7804	12.0638
Recipient	Site 3	5.3934	0.1608	2.2108	17.9609	0.1003	0.0433	3.8361	3.5339	40.0039	11.32
Recipient	Site 3	4.6331	0.1942	2.7832	19.2209	0.1124	0.0498	3.0236	3.7121	41.5687	11.1982
Recipient	Site 3	4.9932	0.1972	2.6344	18.7808	0.0866	0.0672	3.4637	3.1713	41.2945	13.0213
Recipient	Site 3	5.8523	0.1261	2.9902	19.7509	0.0917	0.0536	3.2406	2.8127	40.3614	14.3497
Recipient	Site 3	4.4823	0.1172	2.0163	19.3914	0.1006	0.0532	3.3732	3.3634	40.3635	12.0008
Native	Site 1	3.2653	0.1113	1.8714	20.3238	0.0893	0.0832	2.8715	2.1836	45.3207	20.755
Native	Site 1	3.3834	0.1398	1.4636	17.1309	0.0842	0.0796	2.2466	1.7221	44.9572	26.106
Native	Site 1	2.9813	0.1044	1.6618	17.3346	0.0704	0.0589	2.4116	1.9903	44.3682	22.2922
Native	Site 1	3.4147	0.1214	1.7983	15.969	0.0746	0.0627	2.6262	2.2651	45.3694	20.0298
Native	Site 1	2.9453	0.1414	1.7713	18.8591	0.0776	0.0644	2.5431	1.7913	44.8965	25.0636
Native	Site 1	3.4654	0.1048	1.5265	18.9745	0.0768	0.0685	1.6387	2.0229	44.3705	21.9341
Native	Site 2	2.4347	0.1433	1.8533	24.1036	0.0498	0.1103	1.63122	1.9951	46.3576	23.2357
Native	Site 2	2.8732	0.1003	1.7833	24.9504	0.0724	0.1198	1.78746	1.872	46.0782	24.6144
Native	Site 2	3.1936	0.1137	1.8596	25.3239	0.0433	0.0912	1.5159	2.0132	45.3681	22.5353
Native	Site 2	3.3181	0.1236	1.9193	24.6111	0.0607	0.1083	1.71492	1.7663	44.7912	25.3588
Native	Site 2	2.8738	0.1028	1.8174	25.7842	0.0683	0.0739	1.70004	1.8864	45.3651	24.0485
Native	Site 2	2.2581	0.1267	1.7647	24.888	0.0608	0.1093	1.68516	1.9811	44.7186	22.5726
Native	Site 3	4.2238	0.1306	1.9133	19.4932	0.0887	0.1006	1.67245	1.977	45.1965	22.8612
Native	Site 3	3.8623	0.1401	1.6504	20.0122	0.0698	0.0901	1.49011	1.6283	45.3612	27.858
Native	Site 3	3.8536	0.1233	1.5533	18.9213	0.0803	0.0734	1.2401	2.0436	45.8304	22.4263
Native	Site 3	3.3219	0.1383	1.6978	20.0258	0.0923	0.0612	1.5361	2.1119	45.0742	21.343
Native	Site 3	4.3664	0.1536	1.9542	20.7078	0.0767	0.1093	2.4932	2.0533	44.9745	21.9035
Native	Site 3	4.2113	0.1443	1.6263	18.6442	0.0732	0.0712	1.3706	1.3615	45.7839	33.6275
